# Supplementary material for: Photochemical Transformations of Diverse Biologically Active Resveratrol Analogs in Batch and Flow Reactors
Source: Molecules. 2023 Dec 29;29(1):201. doi: 10.3390/molecules29010201 (PMC10781098; doi:10.3390/molecules29010201)
Supplement: Supplementary file 1 [file molecules-29-00201-s001.zip]

Archive with 1 entries (1 files):
- molecules-2775530-supplementary.pdf
